# Supplementary material for: Single-cell landscape of immune cells during the progression from HBV infection to HBV cirrhosis and HBV-associated hepatocellular carcinoma
Source: Front Immunol. 2023 Dec 5;14:1320414. doi: 10.3389/fimmu.2023.1320414 (PMC10729758; doi:10.3389/fimmu.2023.1320414)
Supplement: Supplementary file 2 [file Table_1.xlsx]

## Sheet: Sheet1
Table S1. Clinical Information
Dataset	RPRJNA833766	RPRJNA833766	HRA001730	HRA001730	HRA001730	HRA001730	HRA001730	HRA001730	HRA001730	HRA001730	RPRJNA833766	RPRJNA833766	HRA000069	HRA000069	HRA000069	HRA000069	HRA000069	HRA000069
Groups	Healthy	Healthy	Healthy	Healthy	Healthy	Healthy	HBV infection	HBV infection	HBV infection	HBV infection	Cirrhosis	Cirrhosis	Cirrhosis	Cirrhosis	Cirrhosis	HCC	HCC	HCC
Patient ID	Healthy liver 1	Healthy liver 2	D528848	D529074	D529351	D529354	P190719	P190801	P190911	P191112	HBV cirrhosis1	HBV cirrhosis2	DSN09	DEJ10	DEJ16	DSN09	DEJ10	DEJ16
Age(yrs)	19	63	40s	60s	30s	40s	20s	20s	40s	40s	55	47	54	69	62	54	69	62
Gender	Male	Male	Male	Female	Male	Female	Male	Female	Male	Male	Male	Female	Male	Male	Male	Male	Male	Male
White cell count(x10^9/l)	9.24	14.7	unknown	unknown	unknown	unknown	unknown	unknown	unknown	unknown	6.65	4.93	unknown	unknown	unknown	unknown	unknown	unknown
Red blood cell count(x10^12/l)	4.69	3.58	unknown	unknown	unknown	unknown	unknown	unknown	unknown	unknown	5.15	3.48	unknown	unknown	unknown	unknown	unknown	unknown
Hemoglobin(g/l)	136	110	unknown	unknown	unknown	unknown	unknown	unknown	unknown	unknown	166	115	unknown	unknown	unknown	unknown	unknown	unknown
Hematocrit(%)	41	33.4	unknown	unknown	unknown	unknown	unknown	unknown	unknown	unknown	47.1	33.2	unknown	unknown	unknown	unknown	unknown	unknown
Platelets(x10^9/l)	151	171	unknown	unknown	unknown	unknown	unknown	unknown	unknown	unknown	164	63	unknown	unknown	unknown	unknown	unknown	unknown
Prothrombin time(sec)	13.5	15.8	unknown	unknown	unknown	unknown	unknown	unknown	unknown	unknown	12.2	11.2	unknown	unknown	unknown	unknown	unknown	unknown
Prothrombin activity(%)	62.1	51.4	unknown	unknown	unknown	unknown	unknown	unknown	unknown	unknown	69.4	96.3	unknown	unknown	unknown	unknown	unknown	unknown
Hepatitis B virus surface antigen(IU/ml)	0	0.02	unknown	unknown	unknown	unknown	unknown	unknown	unknown	unknown	>250	＞250	+	+	+	+	+	+
Blood urea nitrogen(umol/l)	4.99	7.66	unknown	unknown	unknown	unknown	unknown	unknown	unknown	unknown	4.5	7.29	unknown	unknown	unknown	unknown	unknown	unknown
Creatinine(umol/l)	55	69.9	unknown	unknown	unknown	unknown	unknown	unknown	unknown	unknown	78.2	30.5	unknown	unknown	unknown	unknown	unknown	unknown
Uric acid(umol/l)	126.6	282.4	unknown	unknown	unknown	unknown	unknown	unknown	unknown	unknown	288.8	165.7	unknown	unknown	unknown	unknown	unknown	unknown
Glucose(umol/l)	6.78	4.47	unknown	unknown	unknown	unknown	unknown	unknown	unknown	unknown	4.67	6.92	unknown	unknown	unknown	unknown	unknown	unknown
Ca(umol/l)	1.9	1.72	unknown	unknown	unknown	unknown	unknown	unknown	unknown	unknown	2.09	2.16	unknown	unknown	unknown	unknown	unknown	unknown
P(umol/l)	1.57	0.7	unknown	unknown	unknown	unknown	unknown	unknown	unknown	unknown	0.95	0.94	unknown	unknown	unknown	unknown	unknown	unknown
K(umol/l)	3.78	3.35	unknown	unknown	unknown	unknown	unknown	unknown	unknown	unknown	3.76	0.68	unknown	unknown	unknown	unknown	unknown	unknown
Na(umol/l)	134.5	138.3	unknown	unknown	unknown	unknown	unknown	unknown	unknown	unknown	141.8	135.8	unknown	unknown	unknown	unknown	unknown	unknown
Cl(umol/l)	99.7	111	unknown	unknown	unknown	unknown	unknown	unknown	unknown	unknown	105.4	105.2	unknown	unknown	unknown	unknown	unknown	unknown
ALT(U/l）	27.5	42	24	19	31	19	262	224	191	60	91.2	117.7	unknown	unknown	unknown	unknown	unknown	unknown
AST(U/l）	19.1	66	21	15	27	16	91	91	111	34	28.7	65.1	unknown	unknown	unknown	unknown	unknown	unknown
Total protein	55.1	40	unknown	unknown	unknown	unknown	unknown	unknown	unknown	unknown	61.8	51.7	unknown	unknown	unknown	unknown	unknown	unknown
Albumin	38.8	40.1	unknown	unknown	unknown	unknown	unknown	unknown	unknown	unknown	39.2	36.1	unknown	unknown	unknown	unknown	unknown	unknown
GGT	34.1	17	unknown	unknown	unknown	unknown	unknown	unknown	unknown	unknown	71.6	161.1	unknown	unknown	unknown	unknown	unknown	unknown
Total bilirubin(μmol/L)	18.9	13.52	unknown	unknown	unknown	unknown	unknown	unknown	unknown	unknown	10.02	45.62	unknown	unknown	unknown	unknown	unknown	unknown
Conjugated bilirubin(μmol/L)	5.5	0	unknown	unknown	unknown	unknown	unknown	unknown	unknown	unknown	2.89	0	unknown	unknown	unknown	unknown	unknown	unknown
Unconjugated bilirubin(μmol/L)	13.4	10.5	unknown	unknown	unknown	unknown	unknown	unknown	unknown	unknown	7.31	24.66	unknown	unknown	unknown	unknown	unknown	unknown
Tumor stage																II	II	II
History of medical treatment	no	no	unknown	unknown	unknown	unknown	unknown	unknown	unknown	unknown	antiviral treatment	antiviral treatment	unknown	unknown	unknown	unknown	unknown	unknown
